# Supplementary material for: Microbial Transformation and Biological Activities of the Prenylated Aromatic Compounds from Broussonetia kazinoki
Source: Molecules. 2022 Mar 14;27(6):1879. doi: 10.3390/molecules27061879 (PMC8954733; doi:10.3390/molecules27061879)
Supplement: Supplementary file 1 [file molecules-27-01879-s001.zip]

Archive with 1 entries (1 files):
- molecules-1622589-supplementary.pdf
